# Supplementary material for: XLF acts as a flexible connector during non-homologous end joining
Source: eLife. 2020 Dec 8;9:e61920. doi: 10.7554/eLife.61920 (PMC7744095; doi:10.7554/eLife.61920)
Supplement: Source code 2. [file elife-61920-code2.m.zip]

Archive with 1 entries (1 files):
- Figure3_SourceCodeB.m
